# Supplementary material for: Perceptions of barriers and levers of health-enhancing physical activity policies in mid-size French municipalities
Source: Health Res Policy Syst. 2020 Jun 8;18:62. doi: 10.1186/s12961-020-00575-z (PMC7278119; doi:10.1186/s12961-020-00575-z)
Supplement: Supplementary file 2 — Additional file 2. [file 12961_2020_575_MOESM2_ESM.xlsx]

## Sheet: Feuil1
Additional file 2. Descriptive statistics for all statements and categories according to subgroups
		Overall group				Sport sector group				Health sector group				Social sector group				Departement heads group				Elected officials group
Categories (n=16)	Statements (n=84)	M importance	SD	M feasibility	SD	M importance	SD	M feasibility	SD	M importance	SD	M feasibility	SD	M importance	SD	M feasibility	SD	M importance	SD	M feasibility	SD	M importance	SD	M feasibility	SD
Mandate	1. State disease prevention and health promotion of inhabitants as a priority.	4.6	0.77	4.15	0.62	4.42857	0.755929	4	0.5547	4.8	0.75	4.2	0.75	5	0.71	4.33	0.5	4.65217	0.71406	4.04348	0.562322	4.8	0.92	4.4	0.699206
	2. Consider the improvement in the PA level of inhabitants as a major lever of disease prevention and health promotion.	4.85	0.79	4.18	0.68	5.07143	0.828742	4.28571	0.61125	4.8	0.6	4.3	0.78	4.56	0.88	3.89	0.6	5	0.797724	4.13043	0.757049	4.5	0.71	4.3	0.483046
	3. Try to overcome the constraints of elected officials.	4.30	0.98	3.97	0.92	4.28571	0.61125	4	0.784465	4.4	1.28	3.8	1.17	4.22	1.09	4.11	0.78	4.34783	0.884652	3.95652	0.824525	4.2	1.23	4	1.1547
	4. Initiate actions beyond the duration of the mandate.	4.67	0.85	3.76	0.87	4.5	1.09193	3.71429	1.20439	4.8	0.6	3.9	0.54	4.78	0.67	3.67	0.5	4.65217	0.982052	3.73913	1.00983	4.7	0.48	3.8	0.421637
	5. Have policies consistent with those of other local governments.	4.64	0.89	3.76	0.65	4.28571	0.99449	3.57143	0.851631	4.9	0.7	3.6	0.49	4.89	0.78	3.78	0.44	4.6087	0.988071	3.52174	0.730477	4.7	0.67	3.9	0.316228
	Cluster mandate	4.63	0.03	3.93	0.04	4.51	0.08	3.91	0.06	4.74	0.06	3.96	0.05	4.69	0.73	3.95	0.5	4.64	0.01	3.76	0.04	4.58	0.04	4.08	0.07
Political commitment	6. Have a clear political commitment that is displayed in the campaign program.	4.33	0.83	3.97	0.68	4.35714	0.928783	4.07143	0.730046	4.2	0.6	3.8	0.75	4.44	0.73	4	0.5	4.43478	0.727767	3.91304	0.668312	4.1	0.88	3.99	0.737865
	7. Have a political commitment resulting in strong and permanent leadership.	4.33	0.96	3.76	0.61	4	0.877058	3.64286	0.744946	4.7	0.9	3.8	0.4	4.44	1.01	3.89	0.6	4.26087	0.864312	3.73913	0.619192	4.5	1.18	3.8	0.632456
	8. Have a political commitment formalized by documents, frameworks and/or development plans.	4.30	0.95	3.73	0.67	4.28571	0.913874	4	0.679366	4.3	1	3.5	0.5	4.33	1	3.56	0.73	4.34783	0.884652	3.82609	0.576208	4.2	1.14	3.5	0.849837
	9. Have a political commitment resulting in the reorganization of services.	3.96	1.04	3.52	0.83	4.07143	1.38477	3.57143	0.851631	3.8	0.6	3.5	0.81	4	0.87	3.44	0.88	3.86957	1.14035	3.47826	0.730477	4.2	0.79	3.6	1.07497
	10. Have a political commitment resulting in the reorganization of collaborations between departments.	4.58	0.86	3.82	0.63	4.42857	0.755929	3.85714	0.534522	4.7	0.64	3.9	0.83	4.67	1.22	3.67	0.5	4.65217	0.831685	3.86957	0.548083	4.4	0.97	3.7	0.823273
	11. Have a political commitment resulting in new and specific missions for elected officials on this topic.	4.27	0.91	3.91	0.58	4.14286	1.02711	3.85714	0.534522	4.5	0.5	4	0.63	4.22	1.09	3.89	0.6	4.21739	0.902347	3.78261	0.518435	4.4	0.97	4.2	0.632456
	12. Have a political commitment resulting in the reallocation of financial resources.	4.36	0.74	3.42	0.61	4.42857	0.755929	3.57143	0.513553	4.5	0.67	3.4	0.66	4.11	0.78	3.22	0.67	4.26087	0.6887	3.47826	0.510754	4.6	0.84	3.3	0.823273
	13. Have a political commitment resulting in the reallocation of human resources.	4.30	0.88	3.67	0.69	4.57143	1.01635	3.71429	0.468807	4.2	0.6	3.6	0.49	4	0.87	3.67	1.12	4.34783	0.884652	3.65217	0.486985	4.2	0.92	3.7	1.05935
	Cluster political commitment	4.31	0.02	3.72	0.03	4.28	0.03	3.78	0.03	4.4	0.08	3.7	0.04	4.27	0.04	3.66	0.05	4.35	0.04	3.71	0.02	4.32	0.02	3.85	0.10
Governance	14. Have a governance that allows for the elaboration of a shared project between the elected officials from various sectors.	4.70	0.80	3.79	0.65	4.57143	0.646206	4	0.679366	4.8	0.98	3.7	0.46	4.78	0.83	3.56	0.73	4.73913	0.751809	3.78261	0.599736	4.6	0.97	3.8	0.788811
	15. Have a governance that allows for the elaboration of a shared project between the department heads from various sectors.	4.79	0.89	3.97	0.53	4.78571	0.801784	4.07143	0.615728	4.7	1	3.8	0.4	4.89	0.93	4	0.5	4.86957	0.814881	4	0.522233	4.6	1.07	3.9	0.567646
	16. Have a governance that allows for the elaboration of a project shared between the elected officials and department heads.	4.85	0.87	4.00	0.43	4.92857	0.916875	4.14286	0.534522	4.9	0.83	3.9	0.3	4.67	0.87	3.89	0.33	4.82609	0.834058	4	0.426401	4.9	0.99	4	0.471405
	17. Consult with the staff of all involved departments during the planning and implementation of a project.	4.67	0.92	4.21	0.93	4.78571	1.0509	4.28571	1.06904	4.5	0.92	4.1	0.83	4.67	0.71	4.22	0.83	4.65217	0.884652	4.21739	0.902347	4.7	1.06	4.2	1.0328
	Cluster governance	4.75	0.01	3.99	0.02	4.76	0.01	4.12	0.01	4.72	0.02	3.85	0.03	4.75	0.01	3.91	0.05	4.77	0.02	4	0.02	4.7	0.01	4.07	0.01
Coordination	18. Have the coordination mainly led by the sports department.	4.03	1.01	4.24	0.79	4.14286	1.02711	4.07143	0.828742	4	1	4.7	0.9	3.89	1.05	4	0.78	3.91304	0.949308	4.08696	0.733178	4.3	1.16	4.6	0.843274
	19. Have the coordination mainly led by the health department.	3.88	0.92	3.73	1.01	3.78571	1.0509	3.35714	1.08182	4	0.77	3.9	1.04	3.89	0.93	4.11	0.6	3.82609	0.984063	3.73913	1.13688	4	0.82	3.7	0.674949
	20. Have the coordination mainly led by another department.	2.12	0.89	2.27	1.18	1.64286	0.744946	1.64286	0.928783	2.4	0.66	2.3	1	2.56	1.01	3.22	1.09	2.21739	0.951388	2.3913	1.19617	1.9	0.74	2	1.1547
	21. Have the coordination mainly led by a dedicated structure.	3.30	1.55	2.91	1.21	3.07143	1.63915	2.71429	1.13873	3.5	1.5	3.2	1.33	3.44	1.51	2.89	1.17	3.30435	1.60779	2.91304	1.34547	3.3	1.49	2.9	0.875595
	22. Have the coordination mainly ensured by transversal relations between the departments.	4.67	1.19	3.73	0.80	4.35714	1.39268	3.5	0.94054	4.9	1.04	4.1	0.7	4.89	0.93	3.67	0.5	4.73913	1.00983	3.73913	0.540824	4.5	1.58	3.7	1.25167
	Cluser coordination	3.6	0.73	3.37	0.48	4	0.01	3.31	0.01	3.78	0.66	3.74	0.67	4.24	0.56	3.70	0.27	4.13	0.63	3.5	0.29	3.60	0.2	3.45	0.16
Population targeted	23. Target the community across the life course.	5.39	0.75	4.15	0.83	5.14286	0.949262	3.92857	0.916875	5.7	0.46	4.5	0.81	5.44	0.53	4.11	0.6	5.30435	0.822125	4	0.738549	5.6	0.52	4.5	0.971825
	24. Target children and teenagers.	5.12	0.78	4.36	0.86	5	0.877058	3.92857	0.916875	5.4	0.49	4.6	0.49	5	0.87	4.78	0.83	5	0.852803	4.30435	0.87567	5.4	0.52	4.5	0.849837
	25. Target adults.	4.97	0.80	4.06	0.70	4.85714	0.770329	3.92857	0.730046	5.2	0.75	4.1	0.7	4.89	0.93	4.22	0.67	4.91304	0.792754	3.91304	0.668312	5.1	0.88	4.4	0.699206
	26. Target elderly people.	5.21	0.60	4.24	0.71	5.14286	0.662994	4.28571	0.468807	5.3	0.46	4.3	0.64	5.22	0.67	4.11	1.05	5.13043	0.625543	4.17391	0.650327	5.4	0.52	4.4	0.843274
	27. Target vulnerable people (health).	5.12	0.74	3.52	0.75	5.07143	0.828742	3.28571	0.82542	5.2	0.6	4	0.45	5.11	0.78	3.33	0.71	5.04348	0.76742	3.3913	0.722315	5.3	0.67	3.8	0.788811
	28. Target disadvantaged people (social).	4.85	0.87	3.73	0.67	4.57143	1.01635	3.42857	0.755929	5	0.63	4	0.45	5.11	0.78	3.89	0.6	4.78261	0.951388	3.56522	0.662371	5	0.67	4.1	0.567646
	Cluster population targted	5.11	0.03	4.01	0.09	4.96	0.04	3.79	0.11	5.3	0.04	4.26	0.06	5.12	0.03	4.07	0.18	5.02	0.02	3.89	0.1	5.3	0.04	4.35	0.05
Practice targeted	29. Act on active transportation.	4.64	0.82	3.27	0.63	4.71429	0.82542	3	0.392232	4.7	0.78	3.4	0.8	4.44	0.88	3.56	0.53	4.65217	0.71406	3.30435	0.63495	4.6	1.07	3.2	0.632456
	30. Act on the school environment.	4.91	0.68	4.39	0.90	4.85714	0.864438	4.14286	1.02711	5	0.45	4.7	0.78	4.89	0.6	4.44	0.73	4.82609	0.716822	4.26087	0.915393	5.1	0.57	4.7	0.823273
	31. Act on leisure activities outside sports clubs.	4.76	0.71	3.79	0.78	4.57143	0.851631	3.64286	0.633324	4.9	0.54	3.7	0.78	4.89	0.6	4.11	0.93	4.73913	0.619192	3.65217	0.71406	4.8	0.92	4.1	0.875595
	32. Act on leisure activities in sports clubs.	4.67	0.85	4.03	0.85	4.5	1.01905	4	0.877058	4.8	0.6	4	0.89	4.78	0.83	4.11	0.78	4.52174	0.845822	3.86957	0.625543	5	0.82	4.4	1.17379
	33. Act on the private sector.	4.58	0.75	3.03	0.64	4.42857	0.937614	3.07143	0.615728	4.6	0.49	3.1	0.54	4.78	0.67	2.89	0.78	4.6087	0.782718	3.08696	0.514609	4.5	0.71	2.9	0.875595
	Cluster practice targeted	4.71	0.01	3.7	0.25	4.63	0.02	3.57	0.16	4.78	0.02	3.78	0.32	4.75	0.02	3.82	0.5	4.67	0.01	3.63	0.17	4.80	0.05	3.85	0.35
Expression of the community	34. Promote the participative approach of the community by enabling direct communication with the municipality.	4.48	0.94	4.03	0.98	4.28571	1.20439	3.78571	1.12171	4.7	0.64	3.9	0.54	4.56	0.73	4.56	1.01	4.30435	0.97397	3.95652	1.06508	4.9	0.74	4.2	0.788811
	35. Promote the participative approach of the community through citizen committees.	4.12	0.78	3.88	0.89	4.07143	0.828742	3.57143	0.646206	4.3	0.9	3.8	0.87	4	0.5	4.44	1.01	4.13043	0.757049	3.86957	0.814881	4.1	0.88	3.9	1.1005
	36. Promote the participative approach of the community through associations, neighbourhood committees or other organized networks.	4.7	0.77	4.24	0.79	4.71429	0.82542	4	0.784465	4.8	0.75	4.5	0.67	4.56	0.73	4.33	0.87	4.43478	0.662371	4.08696	0.792754	5.3	0.67	4.6	0.699206
	Cluster expression of the community	4.43	0.05	4.05	0.02	4.35	0.07	3.78	0.03	4.50	0.04	4.06	0.09	4.37	0.06	4.44	0.01	4.28	0.02	3.97	0.01	4.76	0.24	4.23	0.08
Knowledge	37. Have local contexts knowledge.	4.76	0.61	3.73	0.83	4.85714	0.534522	3.64286	0.744946	4.8	0.6	4.1	0.54	4.56	0.73	3.44	1.13	4.65217	0.647281	3.69565	0.63495	5	0.47	3.8	1.22927
	38. Have knowledge about the diversity of local stakeholders that may be involved.	4.91	0.68	4.21	0.65	5	0.679366	4	0.5547	4.8	0.75	4.5	0.67	4.89	0.6	4.22	0.67	4.91304	0.668312	4.26087	0.540824	4.9	0.74	4.1	0.875595
	39. Have knowledge about different departments in the municipality.	4.61	0.97	4.55	0.71	4.42857	1.2225	4.57143	0.755929	4.8	0.75	4.6	0.66	4.67	0.71	4.44	0.73	4.47826	1.03877	4.56522	0.727767	4.9	0.74	4.5	0.707107
	40. Have knowledge about other public services.	4.55	0.83	4.12	0.82	4.5	0.94054	4.07143	0.828742	4.7	0.64	4.4	0.8	4.44	0.88	3.89	0.78	4.56522	0.843482	4.08696	0.733178	4.5	0.85	4.2	1.0328
	41. Have knowledge based on field experience.	4.88	0.86	4.21	0.78	5	0.960769	3.92857	0.730046	4.8	0.87	4.5	0.81	4.78	0.67	4.33	0.71	4.78261	0.735868	4.17391	0.716822	5.1	1.1	4.3	0.948683
	42. Have scientific knowledge on this topic.	4.48	0.94	3.82	0.77	4.71429	0.913874	3.85714	0.770329	4.3	0.78	3.9	0.7	4.33	1.12	3.67	0.87	4.47826	0.947224	3.91304	0.733178	4.5	0.97	3.6	0.843274
	43. Have knowledge of laws, plans and recommendations on this topic.	4.73	0.67	4.00	0.56	4.85714	0.662994	3.85714	0.534522	4.7	0.46	4.3	0.46	4.56	0.88	3.89	0.6	4.73913	0.619192	4.04348	0.562322	4.7	0.82	3.9	0.567646
	Cluster knowledge	4.7	0.02	4.09	0.06	4.76	0.04	3.98	0.07	4.71	0.02	4.34	0.07	4.6	0.03	3.98	0.11	4.65	0.02	4.1	0.06	4.80	0.04	4.05	0.082
Human resources	44. Recruit additional human resources.	4.21	1.05	2.82	0.77	4.57143	0.937614	2.92857	0.828742	3.8	0.87	3	0.45	4.11	1.27	2.44	0.88	4.30435	0.926125	2.73913	0.540824	4	1.33	3	1.1547
	45. Reassign human resources.	4.15	0.75	3.33	0.64	4.14286	0.864438	3.21429	0.425815	4.3	0.64	3.6	0.66	4	0.71	3.22	0.83	4.04348	0.76742	3.26087	0.540824	4.4	0.7	3.5	0.849837
	46. Mutualize human resources between departments in the municipality.	4.45	0.90	3.70	0.68	4.28571	0.99449	3.5	0.650444	4.6	0.92	3.9	0.83	4.56	0.73	3.78	0.44	4.30435	0.87567	3.6087	0.782718	4.8	0.92	3.9	0.316228
	47. Mobilize volunteer human resources.	4.36	0.82	3.58	0.71	4.3	0.913874	3.71429	0.726273	4.3	0.78	3.4	0.66	4.56	0.73	3.56	0.73	4.30435	0.822125	3.52174	0.665348	4.5	0.85	3.7	0.823273
	Cluster human ressources	4.29	0.01	3.35	0.11	4.32	0.02	3.33	0.08	4.35	0.07	3.4	0.15	4.30	0.06	3.25	0.25	4.23	0.01	3.28	0.11	4.42	0.08	3.52	0.11
Expertise	48. Training for human resource personnel.	4.94	0.79	4.06	0.66	5.21429	0.801784	4.07143	0.474631	4.6	0.66	4.1	0.54	4.89	0.78	4	1	4.86957	0.757049	4.21739	0.518435	5.1	0.88	3.7	0.823273
	49. Rely on a HEPA expertise centre.	4.12	0.93	3.57	0.83	4.35714	1.00821	3.5	1.01905	3.6	0.66	3.5	0.67	4.33	0.87	3.78	0.67	4.13043	0.868873	3.47826	0.897956	4.1	1.1	3.8	0.632456
	50. Rely on expert-volunteers.	4.33	0.92	3.45	1	4.21429	0.974961	3.21429	1.12171	4	0.89	3.5	0.5	4.89	0.6	3.78	1.2	4.26087	0.963771	3.43478	1.03687	4.5	0.85	3.5	0.971825
	Cluster expertise	4.46	0.12	3.7	0.06	4.59	0.19	3.59	0.12	4.23	0.08	3.8	0.08	4.7	0.06	3.85	0.01	4.42	0.1	3.71	0.12	4.56	0.16	3.66	0.01
Economic model	51. Allocate specific financial resources.	4.33	0.90	3.15	0.71	4.5	0.85485	3.07143	0.828742	4.6	0.49	3.3	0.46	3.78	1.09	3.11	0.78	4.3913	0.838783	3.17391	0.716822	4.2	1.03	3.1	0.737865
	52. Have an economic model from the private sector.	3.24	1.14	3.12	0.86	3.57143	1.2225	3.07143	0.730046	3	0.77	3.2	0.4	3	1.32	3.11	1.36	3.17391	1.07247	2.95652	0.877924	3.4	1.35	3.5	0.707107
	53. Have an economic model based on the municipality's own resources.	4.00	0.90	3.30	0.88	4.21429	1.18831	3.14286	0.864438	3.6	0.66	3.5	0.92	4.11	0.33	3.33	0.87	3.95652	1.02151	3.13043	0.814881	4.1	0.57	3.7	0.948683
	54. Have an economic model involving other public funding.	4.58	0.66	3.76	0.56	4.78571	0.699293	3.78571	0.578934	4.4	0.66	3.7	0.64	4.44	0.53	3.78	0.44	4.56522	0.727767	3.65217	0.486985	4.6	0.52	4	0.666667
	55. Have an economic model based on public-private solutions.	3.88	1.11	3.39	0.79	4.07143	1.32806	3.28571	0.99449	3.7	1.1	3.5	0.5	3.78	0.67	3.44	0.73	3.91304	1.08347	3.34783	0.831685	3.8	1.23	3.5	0.707107
	56. Have an economic model based on public health insurance.	4.30	0.98	3.18	0.88	4.5	1.09193	3.14286	0.864438	4.3	0.78	3.3	0.78	4	1	3.11	1.05	4.17391	0.936734	3.04348	0.824525	4.6	1.07	3.5	0.971825
	57. Have an economic model based on private health insurance.	4.36	0.93	3.55	0.83	4.5	1.01905	3.57143	0.851631	4.4	0.66	3.5	0.81	4.11	1.05	3.56	0.88	4.21739	0.902347	3.34783	0.831685	4.7	0.95	4	0.666667
	58. Have an economic model based on the financial participation of users.	3.85	1.06	3.58	0.93	3.92857	1.14114	3.71429	0.726273	3.5	1.12	3.2	0.98	4.11	0.78	3.78	1.09	3.91304	0.99604	3.56522	0.787752	3.7	1.25	3.6	1.26491
	59. Have an economic model with a social tariff.	4.39	0.97	3.91	0.76	4.21429	1.12171	3.71429	0.61125	4.4	0.8	4.1	0.94	4.67	0.87	4	0.71	4.30435	1.01957	3.95652	0.705708	4.6	0.84	3.8	0.918937
	Cluster economic model	4.1	0.14	3.44	0.06	4.25	0.11	3.38	0.08	3.98	0.2	3.47	0.06	4.00	0.19	3.46	0.09	4.06	0.14	3.35	0.09	4.18	0.19	3.63	0.07
Action on community	60. Identify the needs of the community.	4.91	0.91	3.88	0.89	5.14286	0.770329	3.78571	0.578934	4.8	1.08	4.2	1.08	4.67	0.87	3.67	1	4.82609	0.716822	3.91304	0.792754	5.1	1.29	3.8	1.13529
	61. Set up a local HEPA program ensured by the municipality.	4.30	0.81	3.55	0.75	4.64286	0.744946	3.71429	0.61125	4.4	0.66	3.5	0.92	3.67	0.71	3.33	0.71	4.43478	0.662371	3.65217	0.71406	4	1.05	3.3	0.823273
	62. Set up a place to centralize information about local opportunities.	4.12	1.02	3.52	0.87	4.5	0.518875	3.5	0.94054	3.7	1.42	3.5	1.02	4	0.87	3.56	0.53	4.21739	0.735868	3.52174	0.665348	3.9	1.52	3.5	1.2693
	63. Develop an assessment and orientation service towards local HEPA programs.	4.27	1.01	3.73	0.84	4.5	0.759555	3.5	0.759555	4	1.26	4	1.1	4.22	0.97	3.78	0.44	4.26087	0.751809	3.69565	0.558796	4.3	1.49	3.8	1.31656
	64. Develop communication strategies to inform, raise awareness and promote HEPA.	5.03	0.73	4.45	0.61	4.92857	0.828742	4.21429	0.578934	5.3	0.64	4.8	0.6	4.89	0.6	4.44	0.53	5	0.738549	4.43478	0.589768	5.1	0.74	4.5	0.707107
	65. Create events to inform, raise awareness and promote HEPA.	4.97	0.73	4.33	0.64	5.07143	0.615728	4.21429	0.61	4.8	0.87	4.7	0.64	5	0.71	4.11	0.6	5.04348	0.638055	4.3913	0.656376	4.8	0.92	4.2	0.632456
	Cluster action on community	4.6	0.14	3.91	0.13	4.79	0.06	3.82	0.08	4.5	0.11	4.11	0.14	4.52	0.15	3.88	0.1	4.54	0.10	3.84	0.10	4.53	0.24	3.85	0.16
Action on environment	66. Develop public spaces.	4.94	0.70	3.82	0.63	4.92857	0.730046	3.64286	0.497245	4.9	0.7	3.9	0.7	5	0.71	4	0.71	4.91304	0.733178	3.82609	0.716822	5	0.67	3.8	0.421637
	67. Develop active transportation.	4.79	0.80	3.55	0.66	4.78571	0.892582	3.42857	0.513553	4.6	0.8	3.3	0.64	5	0.71	4	0.71	4.91304	0.900154	3.47826	0.730477	4.5	0.53	3.7	0.483046
	68. Create sports facilities.	4.42	0.83	3.27	0.72	4.71429	0.61125	3	0.679366	4.1	0.94	3.5	0.67	4.33	0.87	3.44	0.73	4.34783	0.884652	3.17391	0.777652	4.6	0.7	3.5	0.527046
	69. Maintain or renovate sports facilities.	4.82	0.72	3.88	0.65	4.72	0.82542	3.71429	0.61125	4.9	0.54	4.2	0.75	4.89	0.78	3.78	0.44	4.78261	0.735868	3.78261	0.599736	4.9	0.74	4.1	0.737865
	70. Provide time slots in existing sports facilities.	4.81	0.63	3.81	0.88	4.71429	0.61125	3.5	1.01905	4.8	0.6	4.2	0.6	5	0.71	3.89	0.78	4.82609	0.576208	3.82609	0.984063	4.8	0.79	3.8	0.632456
	Cluster action on environment	4.76	0.03	3.67	0.05	4.78	0.01	3.44	0.07	4.66	0.03	3.82	0.02	4.84	0.01	3.82	0.02	4.76	0.14	3.62	0.1	4.76	0.53	3.78	0.03
Action on the organization	71. Support the stakeholders who propose local HEPA programs.	4.73	0.76	3.91	0.72	4.64286	0.841897	3.78571	0.892582	4.8	0.75	3.8	0.6	4.78	0.67	4.22	0.44	4.69565	0.76484	3.95652	0.76742	4.8	0.79	3.8	0.632456
	72. Coordinate a local stakeholder’s network.	4.79	0.74	3.88	0.69	4.71429	0.82542	3.92857	0.828742	4.7	0.64	4	0.63	5	0.71	3.67	0.5	4.78261	0.795243	3.82609	0.777652	4.8	0.63	4	0.471405
	73. Subsidize associations that offer local HEPA programs.	4.58	0.87	3.88	0.74	4.64286	0.744946	4	0.877058	4.3	1	3.7	0.64	4.78	0.83	3.89	0.6	4.6087	0.988071	3.78261	0.850482	4.5	0.53	4.1	0.316228
	Cluster action on organization	4.7	0.01	3.89	0.01	4.66	0.01	3.9	0.01	4.6	0.04	3.80	0.02	4.85	0.01	3.92	0.05	4.69	0.01	3.84	0.10	4.7	0.02	3.96	0.01
Partnership	74. Partner with the health sector.	4.88	0.78	3.82	0.46	4.78571	0.801784	3.64286	0.497245	5.1	0.7	3.9	0.54	4.78	0.83	4	0.63	4.86957	0.814881	3.82609	0.491026	4.9	0.74	3.8	0.421637
	75. Partner with the social sector.	4.61	0.83	3.85	0.51	4.5	0.94054	3.5	0.518875	4.7	0.64	4	0.49	4.67	0.87	4.22	0.44	4.47826	0.845822	3.82609	0.576208	4.9	0.74	3.9	0.316228
	76. Partner with the sports sector.	4.94	0.83	4.15	0.56	4.85714	0.949262	4.07143	0.730046	5	0.63	4.3	0.46	5	0.87	4.11	0.33	4.95652	0.877924	4.17391	0.650327	4.9	0.74	4.1	0.31
	77. Partner with the local associations.	4.48	0.87	3.85	0.51	4.35714	0.928783	3.57143	0.513553	4.6	0.66	4.1	0.3	4.56	1.01	4	0.5	4.43478	0.843482	3.86957	0.457697	4.6	0.97	3.8	0.632456
	78. Partner with the school sector.	4.67	0.82	4.03	0.53	4.64286	0.928783	3.85714	0.534522	4.8	0.6	4.3	0.46	4.56	0.88	4	0.5	4.6087	0.838783	4.04348	0.474654	4.8	0.79	4	0.666667
	79. Partner with the private sector.	4.45	0.79	3.52	0.75	4.35714	0.744946	3.21429	0.699293	4.7	0.64	4	0.63	4.33	1	3.44	0.73	4.34783	0.71406	3.47826	0.665348	4.7	0.95	3.6	0.966092
	Cluster partnership	4.67	0.01	3.87	0.04	4.58	0.03	3.64	0.73	4.70	0.1	4.13	0.12	4.65	0.08	3.96	0.03	4.61	0.05	3.86	0.04	4.80	0.01	3.86	0.02
Evaluation	80. Evaluate actions according to the campaign program.	4.61	0.86	4.06	0.79	4.78571	0.892582	4.14286	0.864438	4.6	0.8	4.3	0.78	4.33	0.87	3.67	0.5	4.47826	0.897956	3.95652	0.76742	4.9	0.74	4.3	0.823273
	81. Evaluate actions based on efficiency indicators.	4.70	0.81	3.79	0.65	4.78571	0.801784	3.78571	0.699293	4.5	0.81	3.9	0.54	4.78	0.83	3.67	0.71	4.73913	0.864312	3.73913	0.6887	4.6	0.7	3.9	0.567646
	82. Evaluate the return on investment of interventions.	4.42	0.93	3.33	0.82	4.21429	1.0509	3.21429	0.892582	4.4	0.8	3.6	0.49	4.78	0.83	3.22	0.97	4.3913	1.03305	3.13043	0.814881	4.5	0.71	3.8	0.632456
	83. Evaluate the follow-up of the interventions.	4.70	0.77	3.88	0.82	4.64286	0.841897	3.78571	0.892582	4.9	0.7	4.2	0.87	4.56	0.73	3.67	0.5	4.6087	0.782718	3.78261	0.735868	4.9	0.74	4.1	0.994429
	84. Evaluate the sustainability of interventions.	4.85	0.75	4.00	0.5	4.92857	0.730046	4.21429	0.425815	4.8	0.75	4	0.45	4.78	0.83	3.67	0.71	4.82609	0.777652	4	0.522233	4.9	0.74	4	0.471405
	Cluster evaluation	4.65	0.03	3.81	0.04	4.67	0.06	4.82	0.12	4.68	0.05	3.85	0.1	4.74	0.05	3.70	0.05	4.68	0.04	3.66	0.08	4.76	0.03	4.02	0.03
